# Supplementary material for: Nonsense mutation suppression is enhanced by targeting different stages of the protein synthesis process
Source: PLoS Biol. 2023 Nov 9;21(11):e3002355. doi: 10.1371/journal.pbio.3002355 (PMC10684085; doi:10.1371/journal.pbio.3002355)
Supplement: S1 Data — (XLSX) [file pbio.3002355.s009.xlsx]

## Sheet: Figure 1
A
	APC/Tubulin
	SW837	NT							G418							G418+Serum starvation
		1	1	1					1.5554	1.77562	1.8865					1.94048	2.46405	2.25239
		Mean	1		errors	0			Mean	1.73917		errors	0.16853			Mean	2.21897		errors	0.263379
	SW620	NT							G418							G418+Serum starvation
		1	1	1					1.45738	1.88642	1.84372					2.9743	2.33317	2.45252
		Mean	1		errors	0			Mean	1.72917		errors	0.23635			Mean	2.58667		errors	0.340962
	DU4475	NT							G418							G418+Serum starvation
		1	1	1					1.66746	2.15239	2.12939					2.45756	4.32347
		Mean	1		errors	0			Mean	1.98308		errors	0.273573			Mean	3.39052		errors	1.3194
	SW1417	NT							G418							G418+Serum starvation
		1	1	1					1.37081	2.32288	1.80999					1.53756	1.71789	1.74187
		Mean	1		errors	0			Mean	1.83456		errors	0.476508			Mean	1.66577		errors	0.111681

## Sheet: Figure 2
B
	(GFP+BFP)/GFP
		NT							GM							GM+Rap							Rap
		1	1	1					2.03497	3.83667	3.78775					12.274	10.2389	10.3323					0.7	0.5	0.623
		Mean	1		errors	0			Mean	3.21979		errors	1.02638			Mean	10.9484		errors	1.14895			Mean	0.607667		errors	0.100878
C
	APC/Tubulin
		NT							G418							G418+Rap							Rap
		1	1	1	1				2.32363	2.82	2.7905	2.1702				3.01486	4.03582		6.21				0.94	0.729575	1.05995
		Mean	1		errors	0			Mean	2.52608		errors	0.328606			Mean	4.42023		errors	1.63189			Mean	0.909842		errors	0.16724
	Active beta-catenin/Tubulin
		NT							G418							G418+Rap							Rap
		1	1	1					0.52954	0.425354	0.477447					0.321333	0.238463	0.238463					1.54272	1.16308	1.3529
		Mean	1		errors	0			Mean	0.477447		errors	0.052093			Mean	0.266086		errors	0.047845			Mean	1.3529		errors	0.18982
D
	APC/Tubulin
		NT							G418							G418+Rap							Rap
		1	1	1	1				2.70495	1.96271	2.36712	2.31203				3.36868		1.86212	1.85189				1.09496	1.12074	1.59241
		Mean	1		errors	0			Mean	2.3367		errors	0.303869			Mean	2.36089		errors	0.872783			Mean	1.26937		errors	0.280058
	Active β-catenin/Tubulin
		NT							G418							G418+Rap							Rap
		1	1	1	1				0.593429	0.578534	0.425833	0.416317				0.481002	0.706495	0.651224	0.126386				1.54272	1.16308	1.3529
		Mean	1		errors	0			Mean	0.503528		errors	0.0954817			Mean	0.491277		errors	0.261504			Mean	1.3529		errors	0.18982
E
	Active β-catenin/Dapi
	Colo320	NT									G418									G418+Rap
		1.14675	0.82479	0.904346	0.877152	1.214	0.97361	1.18074			0.683738	0.553138	0.513087	0.415564	0.44447	0.507986	0.414621			0.185094	0.243967	0.215436	0.343263	0.240608	0.253283	0.181287	0.273113	0.254818
		Mean	1.01734		errors	0.159964					Mean	0.504658		errors	0.0950167					Mean	0.24343		errors	0.048902
	SW403	NT														G418																										G418+Rap
		1.18236	0.846434	0.902293	0.694943	1.03809	0.985816	1.0772	1.04559	0.899997	1.0735	0.940269	0.981628			0.465	0.59991	0.514308	0.532486	0.589997	0.413526	0.798549	0.514663	0.505722	0.625071	0.371618	0.354724	0.432761	0.356247	0.28768	0.315512	0.349911	0.360842	0.301382	0.484471	0.36959	0.409302	0.51162	0.532966			0.342746	0.474573	0.334731	0.962465	0.615083	0.745913	0.521619	0.397507
		Mean	0.972343		errors	0.127658										Mean	0.458244		errors	0.121789																						Mean	0.519491		errors	0.180377
[truncated: 7 more columns]

## Sheet: Figure 3
A
	(GFP+BFP)/GFP
		NT							GM							GM+4EGI-1							4EGI-1
		1	1	1					3.06	3.84	3.58					7.07	4.95	7.01					0.96	1.09	1.05
		Mean	1		errors	0			Mean	3.49333		errors	0.397157			Mean	6.34333		errors	1.20703			Mean	1.03333		errors	0.0665833
B
	APC/Tubulin
		NT							G418							G418+4EGI-1							4EGI-1
		1	1	1	1				1.94	2.5	1.93	1.69				4.61	4.55	3.82	4.3				0.96	1.09	1.03	1.05
		Mean	1		errors	0			Mean	2.015		errors	0.343366			Mean	4.32		errors	0.359351			Mean	1.0325		errors	0.0543906
C
	APC/Tubulin
		NT							G418							G418+4EGI-1							4EGI-1
		1	1	1					1.65564	2.06079	2.46641					4.95486	2.90602	2.76923					1.27553	1.08382	1.04021
		Mean	1		errors	0			Mean	2.06094		errors	0.405386			Mean	3.54337		errors	1.2243			Mean	1.13319		errors	0.125185
D
	(GFP+BFP)/GFP
		NT							GM							GM+Tomivosertib							Tomivosertib
		1	1	1	1				2.55	2.35	3.01868	2.97				6.2	4.87	5.61	4.93				0.93	0.8978	0.9
		Mean	1		errors	0			Mean	2.72217		errors	0.325315			Mean	5.4025		errors	0.628722			Mean	0.909267		errors	0.0179893
E
	APC/Tubulin
		NT							G418							G418+Tomivosertib							Tomivosertib
		1	1	1					1.7265	1.33263	1.69121					3.18719	3.30914	1.97459					1.00823	0.817706	0.972435
		Mean	1		errors	0			Mean	1.58345		errors	0.217928			Mean	2.82364		errors	0.737819			Mean	0.932791		errors	0.10126
F
	APC/Tubulin
		NT							G418							G418+Tomivosertib							Tomivosertib
		1	1						1.95171	2.20454						2.25981	2.60824						0.99681	0.967153
		Mean	1		errors	0			Mean	2.07813		errors	0.178782			Mean	2.43402		errors	0.24638			Mean	0.981981		errors	0.0209706
																							4EGI-1
																							Mean			errors
																							4EGI-1
																							Mean	#DIV/0!		errors

## Sheet: Figure 4
A
	(GFP+BFP)/GFP
		NT							GM							GM+A-484954							A-484954
		1	1	1					3.01868	2.24929	2.56223					7.7649	6.31106	6.03776					0.40807	0.582243	0.52
		Mean	1		errors	0			Mean	2.61007		errors	0.386919			Mean	6.70457		errors	0.928383			Mean	0.503438		errors	0.0882599
B
	(GFP+BFP)/GFP
		NT							GM							GM+SRI-41315							SRI-41315
		1	1	1					1.72259	4.54447	1.99206					15.1498	9.59051	11.2522					4.61474	3.17767	1.20855
		Mean	1		errors	0			Mean	2.75304		errors	1.55726			Mean	11.9975		errors	2.85358			Mean	3.00032		errors	1.71001
		Mean	#DIV/0!		errors	#DIV/0!			Mean	#DIV/0!		errors	#DIV/0!			Mean	#DIV/0!		errors	#DIV/0!			Mean	#DIV/0!		errors	#DIV/0!
C
	APC/Tubulin
		NT							G418							G418+A-484954							A-484954
		1	1	1					1.7265	2.63156	1.94308					4.79274	6.19515	4.27413					1.23083	1.2	1.27897
		Mean	1		errors	0			Mean	2.10038		errors	0.472591			Mean	5.08734		errors	0.99382			Mean	1.2366		errors	0.039798
	Active β-catenin/Tubulin
		NT							G418							G418+A-484954							A-484954
		1	1	1					0.768286	0.754344	0.824062					0.538823	0.480886	0.249492					0.6	0.638722	1.06241
		Mean	1		errors	0			Mean	0.782231		errors	0.0368916			Mean	0.423067		errors	0.153086			Mean	0.767043		errors	0.256524
D
	APC/Tubulin
		NT							G418							G418+SRI-41315							SRI-41315
		1	1	1	1				1.07721	1.66224	1.11218	1.74688				4.38683	2.35087	2.48079					2.34044	1.62594		2.27538
		Mean	1		errors	0			Mean	1.39963		errors	0.354083			Mean	3.07283		errors	1.13981			Mean	2.08059		errors	0.395079
	Active β-catenin/Tubulin
		NT							G418							G418+SRI-41315							SRI-41315
		1	1	1	1				0.98873	0.745514	0.610742	0.811299				0.51997	0.401744	0.132513	0.209152				0.374714	0.636208	0.422754	0.609016
		Mean	1		errors	0			Mean	0.789071		errors	0.157116			Mean	0.315845		errors	0.177049			Mean	0.510673		errors	0.131206

## Sheet: Figure S2
A
	(GFP+BFP)/GFP
		NT							GM							GM+Torin							Torin
		1	1	1	1				1.45926	1.61582	1.56581	1.64344				1.78186	2.01024	2.37	2.44049				0.574809	0.624117	0.568953	0.646807
		Mean	1		errors	0			Mean	1.57108		errors	0.0811751			Mean	2.15065		errors	0.309753			Mean	0.603672		errors	0.0379346
B
	APC/Tubulin
		NT							G418							G418+Torin							Torin
		1	1	1					1.34455	1.2889	1.63406					2.79071	3.13632	3.10183					1.89407	1.89119
		Mean	1		errors	0			Mean	1.4225		errors	0.185316			Mean	3.00962		errors	0.190365			Mean	1.89263		errors	0.00203618
	Active beta-catenin/Tubulin
		NT							G418							G418+Torin							Torin
		1	1	1					0.52954	0.425354	0.477447					0.321333	0.155594	0.238463					1.54272	1.16308	1.3529
		Mean	1		errors	0			Mean	0.477447		errors	0.052093			Mean	0.238463		errors	0.0828695			Mean	1.3529		errors	0.18982
C
	APC/Tubulin
		NT							G418							G418+Torin							Torin
		1	1	1	1				2.01	1.84372	1.3841	1.89415				2.51	2.45252	1.38729	2.16478				1.19	0.970012	1.0299
		Mean	1		errors	0			Mean	1.78299		errors	0.274889			Mean	2.12865		errors	0.516798			Mean	1.0633		errors	0.113734
	Active β-catenin/Tubulin
		NT							G418							G418+Torin							Torin
		1	1	1	1				0.592173	0.54	0.418043	0.416317				0.252225	0.397752	0.28	0.126386				0.532731	0.50407	0.49	0.486732
		Mean	1		errors	0			Mean	0.491633		errors	0.0885732			Mean	0.264091		errors	0.111388			Mean	0.503383		errors	0.0209614

## Sheet: Figure S3
	Reporter cell line
		NT							GM							GM+Torin							Torin							GM+Rap							Rap
		100	100	100					95.4066	93.9925	85.1104					63.2273	77.6731	71.3984					64.0607	91.7567	65.6089					76.9714	89.7789	67.612					74.8654	91.2875	71.7693
		Mean	100		errors	0			Mean	91.5031		errors	5.58124			Mean	70.7663		errors	7.24365			Mean	73.8087		errors	15.5626			Mean	78.1208		errors	11.128			Mean	79.3074		errors	10.49
	Colo320
		NT							G418							G418+Torin							Torin							G418+Rap							Rap
		100	100	100					62.88	72.0839	79.3745					53.1427	57.5884	68.9604					97.8507	84.5015	92.5913					60.4594	66.0412	74.2674
																																					100	94.5337	100
		Mean	100		errors	0			Mean	71.4461		errors	8.26577			Mean	59.8972		errors	8.15764			Mean	91.6478		errors	6.72443			Mean	66.9227		errors	6.94606			Mean	#DIV/0!		errors	#DIV/0!
	SW403
		NT							G418							G418+Torin							Torin							G418+Rap							Rap
		100	100	100					80.9417	87.974	87.3245					49.4275	53.032	69.8768					77.1924	86.2641	84.1918					63.6653	76.4542	82.0666					92.2888	94.2126	94.097
		Mean	100		errors	0			Mean	85.4134		errors	3.88619			Mean	57.4455		errors	10.9157			Mean	82.5494		errors	4.75365			Mean	74.062		errors	9.43104			Mean	93.5328		errors	1.07892

## Sheet: Figure S5
	Relative mRNA expression
	Colo320	NT							G418							G418+Torin							Torin
		1	1	1	1	1			1.44389	1.14535	1.17611	1.57143	2.04633			1.68458	1.53346	1.77866	1.48114	1.36832			1.21408	1.067	1.19421	1.15273	1.17226
		Mean	1		errors	0			Mean	1.47662		errors	0.365608			Mean	1.56923		errors	0.163228			Mean	1.16006		errors	0.0568917
	Relative mRNA expression
	SW403	NT							G418							G418+Torin							Torin
		1	1	1	1	1			1.11885	0.977007	1.03252	0.971176	1.09496			1.17628	1.15702	1.09439	0.950326	0.942086			0.798211	1.34494	0.931566	0.932982	0.898882
		Mean	1		errors	0			Mean	1.0389		errors	0.0670688			Mean	1.06402		errors	0.111768			Mean	0.981317		errors	0.210569

## Sheet: Figure S6
A
	Active β-catenin/Tubulin
		NT							G418							G418+4EGI-1							4EGI-1
		1	1	1	1				0.63	0.5	0.73	0.55				0.49	0.4	0.36	0.41				0.956	0.87	1.17	0.84
		Mean	1		errors	0			Mean	0.6025		errors	0.100457			Mean	0.415		errors	0.0544671			Mean	0.959		errors	0.14901
B
	Active beta-catenin/Tubulin
		NT							G418							G418+4EGI-1							4EGI-1
		1	1	1					0.479321	0.556303	0.546343					0.344173	0.237395	0.299291					0.895964	0.673518	0.656023
		Mean	1		errors	0			Mean	0.527322		errors	0.0418677			Mean	0.29362		errors	0.0536144			Mean	0.741835		errors	0.133766
C
	Active β-catenin/Tubulin
		NT							G418							G418+Tomivosertib							Tomivosertib
		1	1	1					0.754344	0.526079	0.714442					0.995667	0.645557	0.651451					1.05305	1.15429	1.35467
		Mean	1		errors	0			Mean	0.664955		errors	0.121914			Mean	0.764225		errors	0.200456			Mean	1.18733		errors	0.1535
D
	Active beta-catenin/Tubulin
		NT							G418							G418+Tomivosertib							Tomivosertib
		1	1	1					0.709716	0.391384	0.787137					0.520147	0.241303	0.569949					0.910645	0.986792	0.798035
		Mean	1		errors	0			Mean	0.629412		errors	0.209742			Mean	0.4438		errors	0.177126			Mean	0.898491		errors	0.0949636

## Sheet: Figure S7
	(GFP+BFP)/GFP
		GM							GM+S6K1 inhibitor
		2.03	3.3	4.34	4.88				3.95	3.45	3	2.87
		Mean	3.6375		errors	1.25635			Mean	3.3175		errors	0.489447

## Sheet: Figure S8
A
	(GFP+BFP)/GFP
	Apidaecin	NT							GM							GM+Api							Api
		1	1	1					3.80979	1.99206	1.08686					10.2639	11.1538	8.23026					0.841849	0.905017	1.28677
		Mean	1		errors	0			Mean	2.29624		errors	1.38672			Mean	9.88265		errors	1.4986			Mean	1.01121		errors	0.240721
	(GFP+BFP)/GFP
	NOG	NT							GM							GM+NOG							NOG
		1	1	1					2.63398	3.80979	2.46598					6.35348	4.87833	6.79483					0.720186	1.03234	0.721895
		Mean	1		errors	0			Mean	2.96992		errors	0.732184			Mean	6.00888		errors	1.00364			Mean	0.824808		errors	0.179733
